# Supplementary material for: Effect of Nutrition Education During Pregnancy on Iron–Folic Acid Supplementation Compliance and Anemia in Low- and Middle-Income Countries: A Systematic Review and Meta-analysis
Source: Nutr Rev. 2024 Nov 14;83(7):e1472–87. doi: 10.1093/nutrit/nuae170 (PMC12166189; doi:10.1093/nutrit/nuae170)
Supplement: nuae170_Supplementary_Data [file nuae170_supplementary_data.zip]

Archive with 3 entries (2 files):
- nuae170_Supplementary_Data/
- nuae170_Supplementary_Data/Figure S1 Funnel plots.pdf
- nuae170_Supplementary_Data/Figure S2 Galbraith  plots.pdf
